# Supplementary material for: Ovarian torsion: A retrospective case series at a tertiary care center emergency department
Source: PLoS One. 2024 Mar 6;19(3):e0297690. doi: 10.1371/journal.pone.0297690 (PMC10917280; doi:10.1371/journal.pone.0297690)
Supplement: S1 Data — (XLSX) [file pone.0297690.s001.xlsx]

## Sheet: masterdataset
cases	is the torsion on the right or left	Doppler_US_Findings	Pregnancy	Previous surgeries in 6 months	history of PCOS	History of ovarian torsion	Ovarian Edema	Ovarian enlargement	Ovarian cyst or mass	peripherally displaced follicles	Abnormal Ovarian location	Abnormal ovarian blood flow	Free fluid in pouch of douglas	Presence of fluid around the ovarian	distended fallopian tube	Age	BMI	duration of symptoms	Ovary Viability	Op note	Assoc_symp_Abdominal Pain	Assoc_symp_Nausea/Vomiting	Assoc_symp_Fever	Assoc_symp_Chills	Assoc_symp_Altered_Mental_Status	Assoc_symp_Palpitations	Assoc_symp_Genital/Perineal Pain	Assoc_symp_Erythema	Assoc_symp_Pruritus	Assoc_symp_Vaginal_Bleeding	Assoc_symp_Vaginal_Discharge	Assoc_symp_Other	Onset of Abdominal pain (Sudden/Insidious/Not reported)	Duration of Abdominal pain prior to encounter	abd_pain_TypeColicky	abd_pain_TypeDull	abd_pain_TypeCrampy	abd_pain_TypeSharp	abd_pain_TypeBurning	abd_pain_TypeNot_reported	abd_pain_TypeOther	abd_pain_SeverityMild	abd_pain_SeverityModerate	abd_pain_SeveritySevere	abd_pain_SeverityNot_reported	abd_pain_LocationGeneralized	abd_pain_LocationEpigastric	abd_pain_LocationRight_Upper_Quadrant	abd_pain_LocationLeft_Upper_Quadrant
1	Right	The right ovary is significantly enlarged and edematous containing a large cyst, measuring 6.8 x 5.8 cm with internal echoes, likely proteinaceous material or hemorrhage. The vascularity within it is however maintained. The uterus is normal in size and echotexture. The left ovary is normal in size with multiple follicles	none	0	0	0	1	1	1			0				31	No height	40 minutes	Yes	Preoperative diagnosis : Abdominal pain - with ovarian cyst Postoperative diagnosis : same with ovarian torsion twice - pending final pathology Operation : laparoscopic detorsion with right ovarian cystectomy and oophoropexy Under general anesthesia with the patient in the dorsal lithotomy position, the abdomen and vagina were prepped and draped in the usual sterile fashion. The cervix was held w…	Yes	Yes											Not reported	few hours						Yes				Yes
2	Right	There is an 8.5 x 5.1 cm bilobed heterogeneous right pelvic mass with echogenic foci probably haemorrhagic or fat. No detectable intra tumoral flow by colour Doppler. There is a small volume ascites in the pelvis, probably reactive, or physiological related to menstrual cycle. No left adnexal mass. The uterus is unremarkable with no endometrial thickening or intramural mass. The bladder is unrema…	none		0	0			1			1	1			26	26.99	2 days	Yes	POST.OP. DX: Torsion 1x & Right Dermoid cyst OPERATION: Detorsion & Laparoscopic right ovarian cystectomy PATHOLOGY: Right ovarian cyst PROCEDURE: Under general anesthesia with the patient in the dorso-lithotomy position, the abdomen was prepped and draped in the usual sterile fashion. A skin incision was made in the umbilicus. The abdomen was inflated with CO2 gas up to a pressure of 14 mmHg. A …	Yes (groin pain)	Yes										Flank Pain	Sudden	2 days				Yes						Yes
3	right	The right ovary is normal in echo pattern with an estimated volume of 11 ml and contains a 1.6 cm dominant follicle. There is a 7.5 cm right adnexal/paraovarian cyst. No detectable arterial flow in the right ovary can be seen. However, venous flow is detected. The left ovary is unremarkable with an estimated volume of 5.40 ml. There is a 2 cm left ovarian cyst. The uterus is unremarkable without …	none	0	0	0			1			1				31	No weight	1 hour	Yes	POST.OP. DX: - Same OPERATION: - Laparoscopic right ovarian detorsion - Laparoscopic right cystectomy - Laparoscopic left cystectomy PATHOLOGY: - Right para-tubal cyst - Left para-tubal cyst PROCEDURE: Under general anesthesia with the patient in the dorsal lithotomy position, the abdomen, perineum and vagina were scrubbed and draped in the usual sterile fashion. A Foley catheter was inserted. A …	Yes	Yes											Sudden	1 hour				Yes						Yes		RLQ that generalizes
4	left		none	0	0	0										27		few hours	yes	OPERATION: Laparoscopic ovarian cystectomy converted to Open Bilateral ovarian cystectomies PATHOLOGY: Bilateral ovarian cysts suggestive of Dermoid and simple cysts Peritoneal washings PROCEDURE: , /Under general anesthesia with the patient in the dorsal lithotomy position, the abdomen was prepped and draped in the usual sterile fashion. A skin incision was made in the umbilicus. A Veress needle…	Yes	Yes (no vomiting)								currently on her menses		unable to walk	sudden
5	left	The uterus is unremarkable and contains an IUD. The right ovary is normal in size and echotexture. The right ovary has an estimated volume of 9.4 cc. The left ovary is significantly enlarged. It contains a 2.6 x 2.8 cm simple cyst. It also contains a 4.1 x 3.9 cm avascular cyst containing lace like internal echogenicity, mostly suggestive of a hemorrhagic cyst. The left ovary is enlarged with a v…		Unknown	0	0		1	1				1			29	29.05	1 day	yes	POST.OP. DX: Torsion 3x & Left Hemorrhagic cyst OPERATION: Detorsion PATHOLOGY: Left ovarian cyst PROCEDURE: Under general anesthesia with the patient in the dorso-lithotomy position, the abdomen was prepped and draped in the usual sterile fashion. A skin incision was made in the umbilicus. The abdomen was inflated with CO2 gas up to a pressure of 14 mmHg. A 10 mm trocar was inserted through the …	Yes (epigastric discomfort) - Left flank	Yes																						Yes
6	right	none-done by ob resident	none	Unknown	0	0										35	no height	3 days	yes	Postoperative diagnosis : ovarian torsion twice on the right side with 2 dermoid cyst- pending final pathology Operation : diagnostic laparoscopy with detorsion and right cystectomy and oophoropexy Under general anesthesia with the patient in the dorsal lithotomy position, the abdomen and vagina were prepped and draped in the usual sterile fashion. The cervix was held with single tooth tenaculum.…		yes											sudden	3 days										Yes
7	left	The urinary bladder is adequately distended revealing normal wall thickness with no focal lesions. The uterus shows normal size. The right ovary shows normal size and echotexture and contains multiple peripherally distributed follicles (more than 12). The right ovary shows an estimated volume of 9 cc. The left ovary shows high position in the pelvis compared to the right. There is a 6 x 4.6 cm cy…	none	Unknown	1	0	0	0	1	1	1	0	0			16	no weight	1 day	Yes	POST.OP. DX: Left ovarian torsion 2x & 2 paratubal ovarian cyst OPERATION: Detorsion Laparoscopic bilateral paratubal cystectomies PATHOLOGY: Bilateral paratubal cysts PROCEDURE: Under general anesthesia with the patient in the dorso-lithotomy position, the abdomen was prepped and draped in the usual sterile fashion. A skin incision was made in the umbilicus. The abdomen was inflated with CO2 gas…	Yes	Yes											sudden					Yes						Yes
8	Left	The urinary bladder is adequately distended. The uterus shows normal size measuring 4.2 x 2.1 x 8.9 cm with endometrial thickness of 3 mm. The ovaries show normal size and echotexture. The right ovary shows an estimated volume of 17 cc. there is normal flow within the right ovary. The left ovary is significantly enlarged measuring of 315 cc with peripherally displaced follicles. No flow was docum…	none	0	0	0		1	0	1		1	0			28	no height	2 days	No		Yes	Yes											not reported	3 days						Yes				Yes
9	Right	The bladder is unremarkable. The uterus is normal. The right ovary is significantly enlarged delineating an 8.5 x 6 cm cyst showing a thin internal septation compressing in the right ovarian stroma medially. The right ovarian stroma appears echogenic and shows apparently peripherally displaced follicles. No Doppler flow was detected in the right ovarian stroma. The right ovary is seen within the …	none	0	1	0		1	1	1		1				24	23.53	7 days	yes	POST.OP. DX: Same OPERATION: Laparoscopic right ovarian cystectomy PATHOLOGY: Right ovarian cyst suggestive of a follicular cyst PROCEDURE: Under general anesthesia the patient in the dorsolithotomy position, was scrubbed and draped in the usual manner. A foley catheter was inserted. An incision was made in the left inner umbilicus, followed by direct entry with a 10mm trocar. The laparoscope was…	yes	NO											Not reported	7 days			Yes							Yes
10	right		none	0	0	0										38	24.99	1 day	yes	POST.OP. DX: Right ovarian torsion 6 times around the pedicle with a viable ovary OPERATION: Laparoscopic right ovarian detorsion Laparoscopic right ovarian cystectomy Laparoscopic right oophoropexy PROCEDURE: Under general anesthesia with the patient in the dorso-lithotomy position, the abdomen and vagina were scrubbed and draped in the usual sterile fashion. The Cohen manipulator was inserted a…	Yes	YES										back pain	sudden	1 day						YES					YES
11	left	Patient is in significant pain. The urinary bladder is adequately distended. The uterus is normal in size and echotexture. The left ovary is increased in size measuring 60 cc showing heterogeneous echotexture and anterior superior displacement with significant lack of internal vascularity. It contains a 2 cm heterogeneous cysts possibly due to internal hemorrhage. Findings suggestive of acute ova…	none	0	0	0		1	1		1	1	1	1		18	No height	1 day	yes	OPERATION: Laparoscopic Detorsion & Oopheropexy PATHOLOGY: Left ovarian torsion PROCEDURE: Under general anesthesia with the patient in the dorso-lithotomy position, the abdomen was prepped and draped in the usual sterile fashion. A skin incision was made in the umbilicus. The Veress needle was inserted and the abdomen was inflated with CO2 gas up to a pressure of 14 mmHg. A 10 mm trocar was inse…	Yes (groin pain)	yes										flank pain	sudden	1 day							pressure			Yes
12	left		yes	1 (IVF)	0	0										34	25.96	2 hours	yes	Postop diagnosis: Left ovarian torsion(2x) due to large suspected simple cyst(most likely consisting of 2 cysts) Operation: Left laparoscopic detorsion and cystectomy Complications: None Pathology: left ovarian cyst walls Under general anesthesia with the patient in the dorso-lithotomy position, the abdomen and vagina(only externally) were prepped and draped in the usual sterile fashion. A skin i…	yes												sudden	2 hours						yes				yes
13	right	Significantly limited examination due to under distended urinary bladder and significant tenderness in the right lower quadrant. The right ovary could not be visualised with certainty. There is a left adnexal lesion with hyperechoic areas and internal linear/reticular echogenicities which may represent a dermoid. There is free fluid in the pelvis.	none	0	0	0							1			20	no height	1 day	Yes	POST.OP. DX: same OPERATION: Laparoscopic detorsion, bilateral ovarian cystectomies PATHOLOGY: Normal looking uterus Right teratoma 2 Left teratomas PROCEDURE: Under general anesthesia with the patient in the dorso-lithotomy position, the abdomen and vagina were prepped and draped in the usual sterile fashion. Foley was inserted A skin incision was made in the umbilicus. The abdominal cavity was …	yes	yes		yes										1 day							yes				yes
14	right	The urinary bladder is adequately distended revealing normal wall thickness with no focal lesions or thickening. The uterus shows normal size measuring 8 x 4.6 x 4.3 cm with endometrial thickness of 4 mm. The right ovary contains a hyperechoic lesion with calcifications, measuring 7.2 x 5 cm, suggestive of mature cystic teratoma. The ovarian parenchyma is compressed and thinned, but shows normal …	none	0	0	0			1			0	1			33	no height	1 day	Yes	POST.OP. DX: - Right ovarian torsion (x3) with 7 cm right ovarian teratoma. OPERATION: Laparoscopic right tuboovarian detorsion, right ovarian teratoma excision PATHOLOGY: - Right enlarged bluish ovary with a 7 cm cyst, swollen blue tube, twisted 3 times. - Normal looking uterus and left ovary. PROCEDURE: Under general anesthesia with the patient in the dorso-lithotomy position, the abdomen and v…	yes	yes	yes											1 day						yes				started mild then became severe
15	left	The urinary bladder is under-distended limiting accurate evaluation, showing no gross pathology. The uterus shows normal size measuring 7.5 x 4 x 4 cm with endometrial thickness of 1.4 cm. The right ovary has a volume of 16 cc. The left ovary is markedly enlarged, with an estimated volume of 116 cc, and medially slightly superiorly displaced. It shows heterogeneous and hyperechoic parenchyma comp…	none	0	0	0		1			1	0		0		16	no height	2 hours	yes	Post-operative diagnosis: same as pre-operative diagnosis + presence of a 1x ovarian pedicle torsion and left tubal torsion x1 Procedure: -diagnostic laparoscopy -laparoscopic detorsion of the left ovary and tube -laparoscopic left ovarian oophoropexy to the left round ligament Pathology: none Procedure note: Under general anesthesia and in the dorsal lithotomy postion, patient was scrubbed and d…	yes	yes										cold sweats	sudden	2 hours						yes					yes
16	right	The right ovary is markedly enlarged with an estimated volume of approximately 180 cc, showing hyperechoic stroma and peripherally displaced follicles, and is displaced superiorly and to the midline. There is absent flow on Doppler imaging in the right ovary. The right ovary contains a 5.2 cm cystic lesion with echogenic component. The left ovary is normal in size and echogenicity containing mult…	none	0	1	0		1	1	1	1	1	1			24	no height	1 day	yes	Procedure: LAPAROSCOPY (PERITONEOSCOPY), SURGICAL: WITH REMOVAL OF ADNEXAL STRUCTURES (PARTIAL OR TOTAL OOPHORECTOMY AND/OR SALPINGECTOMY) CPT(R) - PR LAPAROSCOPY; REMV ADNEXA Nothing was implanted during the procedure Patient Lines/Drains/Airways Status Active LDAs Placement date: Placement time: Site: Days: Peripheral IV Hand less than 1 ETT Oral less than 1 Specimen: No specimens were document…	Yes	yes											sudden	2 hours										yes
17	left	The right ovary show normal size and echotexture. The left ovary is significantly enlarged and edematous and shows distorted and heterogenous echotexture, showing some peripherally displaced follicles. It shows normal Doppler flow examination, which suggests viable ovary. No pelvic collections are seen.	NONE	1 (IVF)	0	1		1	1	1		0	0			40	21.37	1 hour	yes	Procedure: LAPAROSCOPY, REMOVE ADNE CPT(R) - PR LAP,RMV ADNEXAL STRUCTURE Nothing was implanted during the procedure Patient Lines/Drains/Airways Status Active LDAs Placement date: Placement time: Site: Days: Peripheral IV Arm Left Arm less than 1 Wound Hand Medial Hand less than 1 Specimen: No specimens were documented in this log. Intra-Op Findings: - Enlarged left ovary torsed one and half tim…	yes	yes										pelvic pain	sudden	1 hour						yes				yes
18	right	The patient had an under-distended bladder at the time of the examination. The right ovary is markedly enlarged with an estimated volume of approximately 80 cc, showing hyperechoic stroma and peripherally displaced follicles. There is absent flow on Doppler imaging in the right ovary. The left ovary is normal in size and echogenicity and shows normal vascular flow on Doppler examination. There is…	none	1 (yes torsion/detorsion) Patient 1 month ago had the same type of pain and was found to have ruptured cyst and torsion , laparoscopic right cystectomy and detorsion , but oophoropexy was not done.	1	1		1		1		1	1			24		1 hour	yes	Post-operative diagnosis: Right Ovarian torsion (two times and a half). Enlarged right ovary Procedure: Right ovarian detorsion with plication of the ovarian ligament Pathology: None Procedure note: Under general anesthesia and in the dorsal lithotomy position, patient was scrubbed and draped in the usual manner. Foley catheter was inserted under sterile conditions at the beginning of the procedu…	yes	yes										watery diarrhea	sudden	1 hour							stabbing			yes
19	right	Patient is status post IVF. The urinary bladder is adequately distended. Gravid uterus with twin gestation is noted. The ovaries are enlarged containing multiple large cysts. The right ovary is larger than the left and is displaced superiorly adjacent to the fundus with an estimated volume of 160 cc. The left ovary is adjacent to the cervix and shows an estimated volume of 60 cc. There is normal …	yes	0	0	0		1	1		1	0	1			27		1 hour	yes		yes	yes										constiptation and decrease oral intake						yes						yes
20	right	Limited examination due to patient conditions. The right ovary is significantly enlarged and is displaced superiorly and to the midline and contains multiple large simple and at least one complicated/hemorrhagic cyst measuring up to 5 cm, this can be further evaluated by dedicated MRI. The right ovary shows an estimated volume of 150 cc. No flow was detected on Doppler examination. The left ovary…	none	0	1	0		1	1		1	1	0			25	22.94	?	yes	Post-operative diagnosis: Right Ovarian torsion (two times) Procedure: Right ovarian detorsion with plication of the utero-ovarian ligament Pathology: None Procedure note: Under general anesthesia and in the dorsal lithotomy position, patient was scrubbed and draped in the usual manner. Foley catheter was inserted under sterile conditions at the beginning of the procedure. Using Veress Needle ent…	Yes	yes								yes		none	sudden							yes				yes
																				0
[truncated: 149 more columns]
